# Supplementary material for: Adherence to life’s essential 8 is associated with delayed white matter aging
Source: eBioMedicine. 2025 Apr 24;115:105723. doi: 10.1016/j.ebiom.2025.105723 (PMC12242590; doi:10.1016/j.ebiom.2025.105723)
Supplement: Supplementary Figs. S1–S4 and Tables S1–S14 [file mmc1.xlsx]

## Sheet: Table S1
Table S1. A list of 39 regional white matter (WM) integrity measured by fractional antitropy.
Region of Interest	Abbreviations	Hemisphere	Importance Score (ranking) **
Inferior cerebellar peduncle	ICP	/	/
Genu of corpus callosum	GCC *	/	0.15 (15/16)
Body of corpus callosum	BCC *	/	0.19 (10/16)
Splenium of corpus callosum	SCC *	/	0.20 (9/16)
Fornix	FX *	/	1.14 (1/16)
Corticospinal tract	CST-L	Left	/
Corticospinal tract	CST-R	Right	/
Anterior limb of internal capsule	ALIC-L *	Left	0.13 (16/16)
Anterior limb of internal capsule	ALIC-R	Right	/
Posterior limb of internal capsule	PLIC-L *	Left	/
Posterior limb of internal capsule	PLIC-R	Right	/
Retrolenticular part of internal capsule	RLIC-L	Left	0.16 (13/16)
Retrolenticular part of internal capsule	RLIC-R	Right	/
Anterior corona radiata	ACR-L *	Left	0.46 (4/16)
Anterior corona radiata	ACR-R *	Right	0.26 (6/16)
Superior corona radiata	SCR-L	Left	/
Superior corona radiata	SCR-R	Right	/
Posterior corona radiata	PCR-L	Left	/
Posterior corona radiata	PCR-R *	Right	0.15 (14/16)
Posterior thalamic radiation	PTR-L *	Left	0.20 (8/16)
Posterior thalamic radiation	PTR-R *	Right	0.17 (12/16)
Sagittal stratum	SS-L	Left	/
Sagittal stratum	SS-R	Right	/
External capsule	EX-L *	Left	0.23 (7/16)
External capsule	EX-R *	Right	0.30 (5/16)
Cingulum cingulate gyrus	CGC-L	Left	/
Cingulum cingulate gyrus	CGC-R	Right	/
Cingulum hippocampus	CHG-L	Left	/
Cingulum hippocampus	CHG-R	Right	/
Fornix (cres)/stria terminalis	FXST-L *	Left	0.61 (3/16)
Fornix (cres)/stria terminalis	FXST-R *	Right	0.66 (2/16)
Superior longitudinal fasciculus	SLF-L	Left	/
Superior longitudinal fasciculus	SLF-R	Right	/
Superior fronto-occipital fasciculus	SFO-L *	Left	0.18 (11/16)
Superior fronto-occipital fasciculus	SFO-R	Right	/
Uncinate fasciculus	UN-L	Left	/
Uncinate fasciculus	UN-R	Right	/
Tapetum	TAP-L	Left	/
Tapetum	TAP-R	Right	/
* indicates 16 fractional antitropy measures were chose in the random forest machine learning model from the training data set to predict the WM brain age in the testing data set
** permutation importance scores on the reduced feature set to quantify the contribution of each FA tract to BAG prediction. Permutation importance measures the change in model performance when a specific feature’s values are randomly shuffled, providing a robust estimate of feature relevance. The importance scores were calculated using negative mean absolute error (neg_mean_absolute_error) as th…

## Sheet: Table S2
Table S2. Scoring criteria of diet in UK Biobank according to the DASH-style diet score.
Component	UKB Item	Foods	Scoring Criteria	Score
Fruits	1309	All fresh fruits and dry fruits fruit_servings= df1309 + 0.2*df1319	>median of the whole population	1: If scoring condition met 0: If scoring condition not met (Range: 0-9)
	1319
Vegetables	1289	All raw and cooked vegetables	>median of the whole population
	1299
Red meat and processed meat	1369	Beef, lamb, pork and processed meat	<median times of the whole population
	1379
	1389
	1349
Fish	1329	All oily fish and non-oily fish	>median times of the whole population
	1339
Cereal	1458	All cereal	>median of the whole population
Chicken, poultry	1359	Chicken	<median times of the whole population
Cheese	1408	All cheese	≤4 times per week
Butter	1428	All butter	Not using butter as spread
Alcohol	1558	All kinds of alcohol	Less than once a day

## Sheet: Table S3
Table S3. CVH metrics for measurement and quantitative assessment.
Domain	CVH metrics	UKB #	Method of measurement	Quantification of CVH metric		Score for Favorable Lifestyle Score (Binary)
Lifestyle behaviors	Diet	See Table S2	Measurement: Self-reported daily intake of a DASH-style eating pattern modified according to available diet variables in UKB	Points:	Modified DASH score	≥ 80
				100	8-9
				80	6-7
				50	4-5
				25	2-3
				0	0-1
	Physical activity	22040	Self-reported minutes of moderate or vigorous PA per week	Points:	Minutes:	100
				100	≥150
				90	120–149
				80	90–119
				60	60–89
				40	30–59
				20	1–29
				0	0
	Smoking	20116	Self-reported smoking status	Points:	Smoking status:	100
				100	Never smoker
				50	Previous smoker
				0	Current smoker
		1259		Subtract 20 points (unless score is 0) for living with active indoor smoker in home
	Sleep	1160	Self-reported average hours of sleep per night	Points:	Level (hours)	100
				100	7–<9
				90	9–<10
				70	6–<7
				40	5–<6 or ≥10
				20	4–<5
				0	<4
		41270, 20002		Subtract 20 points (unless score is 0) for sleep apnea
Health factors	BMI	21001	Body weight (kilograms) divided by height squared (meters squared)	Points:	BMI (kg/m2)	≥ 70
				100	<25
				70	25.0–29.9
				30	30.0–34.9
				15	35.0–39.9
				0	≥40.0
	Blood lipids (nonHDL)	30690, 30760	Plasma total and HDL cholesterol with calculation of non–HDL cholesterol	Points:	Non–HDL cholesterol (mg/dL)	100
				100	<130
				60	130–159
				40	160–189
				20	190–219
				0	≥220
		20003		If drug-treated level, subtract 20 points (unless score is 0)
	Blood glucose (HbA1c)	30750	HbA1c (%)	Points:	Level:	100
				100	No history of T2D and HbA1c <5.7
				60	No T2D and HbA1c 5.7–6.4 (prediabetes)
				40	T2D with HbA1c <7.0
				30	T2D with HbA1c 7.0–7.9
				20	T2D with HbA1c 8.0–8.9
				10	T2D with Hb A1c 9.0–9.9
				0	T2D with HbA1c ≥10.0
	Blood pressure	4079, 4080	Appropriately measured systolic and diastolic BPs	Points:	Systolic and diastolic BPs (mmHg)	100
				100	<120/<80 (optimal)
				75	120–129/<80 (elevated)
				50	130–139 or 80–89 (stage 1 hypertension)
				25	140–159 or 90–99
				0	≥160 or ≥100
		20003		If drug-treated level, subtract 20 points (unless score is 0)

## Sheet: Table S4
Table S4. T-test comparison of WM BAG and LE8 score between missing (NA) and Non-missing (Non-NA) groups for imputation variables to assess MCAR/MAR assumptions.
Variable	P_Value (WM BAG)	P_Value (LE8)
Education	0.0159737	2.54012e-44
Townsend deprivation index	0.0793718	0.950787
Household income	3.89938e-06	0.670899
Moderate alcohol consumption	0.174309	7.23898e-05
Sedentary behavior	0.368798	5.85753e-38
Social connection	0.509294	0.556284

## Sheet: Table S5
Table S5. Diagnosis codes for brain diseases
Brain diseases	ICD10
viral infections of the CNS	A80-A89
malignant neoplasms of meninges	C70
malignant neoplasms of brain	C71
malignant neoplasms of CNS	C72
Organic, including symptomatic, mental disorders	F00-F09
mental and behavioral disorders due to psychoactive substance use	F10-F19
schizophrenia, schizotypal, and delusional disorders	F20-F29
Bipolar affective disorder	F30-F31
mental retardation	F70-F79
disorders of psychological development	F80-F89
behavioral and emotional disorders with onset usually occurring in childhood and adolescence	F90-F98
inflammatory disease of CNS	G00-G03
systemic atrophies primarily affecting CNS	G10-G14
extrapyramidal and movement disorders	G20-G26
other degenerative disease of the nervous system	G31-G32
demyelinating diseases of the CNS	G35-G37
episodic and paroxysmal disorders	G40-G47
nerve, nerve root, and plexus disorders	G50-G59
polyneuropathies and other disorders of the peripheral nervous system	G60-G64
disease of myoneural junction and muscle	G70-G73
cerebral palsy and other paralytic syndromes	G80-G83
other disorders of the nervous system	G90-G99
cerebrovascular diseases	I60-I69
Congenital malformations of the nervous system	Q00-Q07
abnormal findings on diagnostic imaging of CNS	R90-R94
abnormal results of function studies of CNS	R940-R949
injuries to the head	S00-S09
injury of cranial nerves	S04
intracranial injury	S06
crushing injury of the head	S07
traumatic amputation of part of head	S08
other and unspecified injuries of head	S09

## Sheet: Table S6
Table S6. Diagnosis codes for the definitions of all-cause dementia, Alzheimer's disease (AD) dementia and vascular (Vas) dementia
	UK Biobank Self Report Fields and Codes	ICD 9	ICD 10
All-cause dementia	Field 20002: Code 1263	290.2, 290.3, 290.4, 291.2, 294.1, 331.0, 331.1, 331.2, 331.5	A81.0, F00, F00.0, F00.1, F00.2, F00.9, F01, F01.0, F01.1, F01.2, F01.3, F01.8, F01.9, F02, F02.0, F02.1, F02.2, F02.3, F02.4, F02.8, F03, F05.1, F10.6, G30, G30.0, G30.1, G30.8, G30.9, G31.0, G31.1, G31.8, I67.3

## Sheet: Table S7
Table S7. Baseline characteristics of participants in the UK Biobank by APOE4 status in Gene-Environment interaction analysis
	level	Overall	APOE status
			Non APOE4 Carriers	APOE4 Carriers	P-value *
n			13545	4714
CVH Status (%)	Poor	339 ( 1.86)	248 ( 1.83)	91 ( 1.93)	0.035
	Intermediate	13669 (74.86)	10079 (74.41)	3590 (76.16)
	Ideal	4251 (23.28)	3218 (23.76)	1033 (21.91)
Age Group (%)	40-49	4484 (24.56)	3246 (23.96)	1238 (26.26)	<0.001
	50-59	7411 (40.59)	5467 (40.36)	1944 (41.24)
	60-69	6364 (34.85)	4832 (35.67)	1532 (32.50)
Sex (%)	Female	8973 (49.14)	6589 (48.65)	2384 (50.57)	0.024
	Male	9286 (50.86)	6956 (51.35)	2330 (49.43)
Education (%)	College	8880 (48.63)	6610 (48.80)	2270 (48.15)	0.455
	Non-college	9379 (51.37)	6935 (51.20)	2444 (51.85)
Household income (%)	less than 18k	2108 (11.54)	1554 (11.47)	554 (11.75)	0.291
	18k-31k	4055 (22.21)	3060 (22.59)	995 (21.11)
	31k-52k	5500 (30.12)	4046 (29.87)	1454 (30.84)
	52k-100k	5190 (28.42)	3839 (28.34)	1351 (28.66)
	more than 100k	1406 ( 7.70)	1046 ( 7.72)	360 ( 7.64)
Social connection (%)	Active	10428 (57.11)	7699 (56.84)	2729 (57.89)	0.283
	Mod_active	6506 (35.63)	4871 (35.96)	1635 (34.68)
	Isolated	1325 ( 7.26)	975 ( 7.20)	350 ( 7.42)
Moderate drink (%)	Yes	6574 (36.00)	4905 (36.21)	1669 (35.41)	0.329
	No	11685 (64.00)	8640 (63.79)	3045 (64.59)
HTN (%)	HTN	4523 (24.77)	3411 (25.18)	1112 (23.59)	0.031
	non_HTN	13736 (75.23)	10134 (74.82)	3602 (76.41)
CVD (%)	CVD	1771 ( 9.70)	1285 ( 9.49)	486 (10.31)	0.106
	non_CVD	16488 (90.30)	12260 (90.51)	4228 (89.69)
DM (%)	DM	876 ( 4.80)	703 ( 5.19)	173 ( 3.67)	<0.001
	non_DM	17383 (95.20)	12842 (94.81)	4541 (96.33)
cancer (%)	cancer	2567 (14.06)	1918 (14.16)	649 (13.77)	0.52
	non_cancer	15692 (85.94)	11627 (85.84)	4065 (86.23)
Brain_disease (%)	Brain_disease	3384 (18.53)	2487 (18.36)	897 (19.03)	0.32
	non_Brain_disease	14875 (81.47)	11058 (81.64)	3817 (80.97)
Age (mean (SD))		55.45 (7.45)	55.58 (7.47)	55.06 (7.39)	<0.001
Townsend deprivation Index (mean (SD))		-1.88 (2.70)	-1.88 (2.71)	-1.88 (2.69)	0.983
Sedentary (mean (SD))		2.55 (1.41)	2.56 (1.42)	2.54 (1.39)	0.449
Diet score (mean (SD))		55.46 (22.91)	55.33 (22.83)	55.83 (23.13)	0.199
Smoking Score (mean (SD))		69.27 (31.98)	69.42 (32.00)	68.82 (31.89)	0.267
Physical Activity Score (mean (SD))		97.73 (13.18)	97.63 (13.53)	98.01 (12.13)	0.089
Sleep score (mean (SD))		90.81 (16.79)	90.77 (16.80)	90.94 (16.77)	0.538
BMI score (mean (SD))		72.91 (26.58)	72.71 (26.66)	73.47 (26.34)	0.091
nonHDL score (mean (SD))		48.26 (28.60)	50.35 (28.78)	42.28 (27.20)	<0.001
Hba1c score (mean (SD))		93.97 (15.75)	93.75 (16.02)	94.59 (14.91)	0.002
BP Score (mean (SD))		46.50 (32.42)	46.15 (32.40)	47.50 (32.45)	0.014
LE8-Total score (mean (SD))		71.86 (10.33)	72.01 (10.38)	71.43 (10.20)	0.001
* P values were calculated with a t-test and Chi-square test for continuous and categorical variables, respectively.

## Sheet: Table S8
Table S8. Associations between categorized LE8 and white matter Brain Age Gap by using Inverse Probability Weighting method and adjusting age, sex, education, Townsend deprivation index, moderate drink, sedentary behavior, social connection, medical conditions
	IPW Method
Categorized LE8	beta	95% CIL	95% CIU	P-value	Significance
Low (<50)	Ref
Middle (≥50 and <80)	-1.232	0.252	-4.885	1.04e-06	***
High (≥80)	-1.689	0.253	-6.676	2.53e-11	***
P-value significance:
*	p<0.05
**	p<0.01
***	p<0.001

## Sheet: Table S9
Table S9. Main effects of individual life's essential 8 (LE8) on white matter Brain Age Gap
	Model 1						Model 2						Model 3
Individual LE8 Score (Continuous)	beta	95% CIL	95% CIU	P-value	BH adjusted P	Sig.	beta	95% CIL	95% CIU	P-value	BH adjusted P	Sig.	beta	95% CIL	95% CIU	P-value	BH adjusted P	Sig.
Diet	-0.00430671	-0.00635877	-0.00225465	3.91033e-05	6.25653e-05	***	-0.00321363	-0.00529081	-0.00113646	0.00242878	0.00323838	**	-0.00334656	-0.00540799	-0.00128512	0.00146481	0.0023437	**
Smoking	-0.00561372	-0.00706698	-0.00416046	3.8591e-14	7.71819e-14	***	-0.0044979	-0.00597987	-0.00301593	2.74503e-09	5.49005e-09	***	-0.00506999	-0.00654451	-0.00359548	1.63417e-11	4.35779e-11	***
Physical activity	-0.00633046	-0.00985967	-0.00280125	0.000439334	0.000585779	***	-0.00578223	-0.00932055	-0.00224391	0.00136172	0.00217875	**	-0.00469279	-0.00820585	-0.00117972	0.00884375	0.0117917	*
Sleep	-0.00458618	-0.00735397	-0.0018184	0.00116487	0.00133128	**	-0.00384926	-0.00662342	-0.0010751	0.00653993	0.00747421	**	-0.00172804	-0.00449582	0.00103973	0.221054	0.221054	NoSig
BMI	-0.0113581	-0.0131122	-0.00960397	9.281e-37	3.7124e-36	***	-0.0109568	-0.0127394	-0.00917418	2.64277e-33	1.05711e-32	***	-0.00766064	-0.00948727	-0.00583401	2.15989e-16	8.63957e-16	***
Blood Pressure	-0.0107661	-0.0122956	-0.00923651	4.34578e-43	3.47663e-42	***	-0.0102715	-0.0118077	-0.00873528	4.53541e-39	3.62833e-38	***	-0.00782889	-0.00946059	-0.00619718	5.81475e-21	4.6518e-20	***
Blood glucose (HbA1c)	-0.0172903	-0.0202795	-0.0143012	1.06511e-29	2.84029e-29	***	-0.016997	-0.0199879	-0.0140062	9.94629e-29	2.65234e-28	***	-0.0109328	-0.0143	-0.00756556	2.0105e-10	4.02101e-10	***
Blood lipd (nonHDL)	-0.00110494	-0.00274614	0.000536265	0.186975	0.186975	NoSig	-0.000842637	-0.00248285	0.000797573	0.313961	0.313961	NoSig	-0.00153638	-0.00316776	9.49958e-05	0.0649147	0.0741882	.~
Favorable Lifestyle (Binary)	beta	95% CIL	95% CIU	P-value	BH adjusted P	p_symbol	beta	95% CIL	95% CIU	P-value	BH adjusted P	p_symbol	beta	95% CIL	95% CIU	P-value	BH adjusted P	p_symbol
Favorable diet	-0.158906	-0.257812	-0.0599996	0.00164006	0.00187436	**	-0.11877	-0.218197	-0.019344	0.0192201	0.0192201	*	-0.118068	-0.21673	-0.0194075	0.0190039	0.0253386	*
No smoking	-0.326592	-0.419895	-0.233289	7.05326e-12	1.41065e-11	***	-0.259137	-0.354117	-0.164156	9.00997e-08	1.80199e-07	***	-0.305282	-0.399722	-0.210841	2.4109e-10	9.6436e-10	***
Favorable physical activity	-0.357282	-0.587545	-0.127019	0.00235863	0.00235863	**	-0.322292	-0.553101	-0.0914817	0.00620655	0.0070932	**	-0.24824	-0.47739	-0.0190902	0.0337348	0.038554	*
Favorable sleep	-0.175034	-0.277312	-0.072756	0.00079691	0.00127506	**	-0.152086	-0.254495	-0.0496762	0.00360836	0.00481115	**	-0.0771139	-0.179235	0.0250074	0.138862	0.138862	NoSig
Favorable BMI	-0.655885	-0.774513	-0.537256	2.76378e-27	2.21103e-26	***	-0.629463	-0.749298	-0.509628	8.56331e-25	6.85065e-24	***	-0.423939	-0.545936	-0.301943	9.96117e-12	7.96894e-11	***
Normal BP	-0.577744	-0.710271	-0.445218	1.38258e-17	3.68688e-17	***	-0.542636	-0.675272	-0.410001	1.12744e-15	3.0065e-15	***	-0.40796	-0.541404	-0.274515	2.10698e-09	5.61861e-09	***
Normal HbA1c	-0.697346	-0.834952	-0.55974	3.40621e-23	1.36248e-22	***	-0.684657	-0.822306	-0.547008	2.09776e-22	8.39104e-22	***	-0.42253	-0.570478	-0.274581	2.20021e-08	4.40041e-08	***
Normal nonHDL	-0.22965	-0.369883	-0.0894174	0.00132999	0.00177332	**	-0.214918	-0.355047	-0.074789	0.00264865	0.00423784	**	-0.184701	-0.323818	-0.045584	0.0092661	0.0148258	*
Model 1: age, sex
Model 2: model 1+ education, Townsend deprivation index, moderate drink, sedentary behavior, social connection
Model 3: model 2+ medical conditions (hypertension, cardiovascular disease, cancer, brain diseases)
P-value significance:
*	p<0.05
**	p<0.01
***	p<0.001

## Sheet: Table S10
Table S10. Comparison of regression estimates and BH-adjusted p-values for White Matter Tract associations with LE8 score using FA, AD, MD, and RD Metrics.
	FA				AD				MD				RD
Tract	Estimate	Std_Error	P_Value	Adj_P	Estimate	Std_Error	P_Value	Adj_P	Estimate	Std_Error	P_Value	Adj_P	Estimate	Std_Error	P_Value	Adj_P
ACR.L	0.000161047	1.85879e-05	4.93135e-18	4.80807e-17	-9.0623e-08	2.93441e-08	0.00201594	0.00291191	-1.89003e-07	2.59919e-08	3.68613e-13	1.43759e-12	-2.19896e-07	2.84253e-08	1.07616e-14	5.24626e-14
ACR.R	0.000151419	1.92025e-05	3.31417e-15	1.17502e-14	-1.7537e-07	2.9358e-08	2.36226e-09	9.21282e-09	-2.27944e-07	2.53414e-08	2.57441e-19	2.00804e-18	-2.41214e-07	2.81746e-08	1.19586e-17	9.32773e-17
ALIC.L	0.000134048	1.63844e-05	2.98879e-16	1.66518e-15	-5.90544e-08	2.97406e-08	0.0470863	0.0592376	-1.42199e-07	2.2243e-08	1.66356e-10	4.63419e-10	-1.32636e-07	2.39916e-08	3.27189e-08	7.97523e-08
ALIC.R	0.000133079	1.66931e-05	1.65222e-15	7.1596e-15	-1.6093e-07	2.99295e-08	7.66079e-08	2.48976e-07	-1.99596e-07	2.20063e-08	1.3005e-19	1.26799e-18	-1.62441e-07	2.46529e-08	4.53673e-11	1.60848e-10
BCC	0.000143714	1.86627e-05	1.4243e-14	4.62898e-14	4.31483e-08	3.07182e-08	0.160141	0.183691	-1.22383e-07	2.33616e-08	1.63433e-07	3.54106e-07	-2.36564e-07	2.84073e-08	8.78664e-17	5.71132e-16
CGC.L	0.000102183	2.06848e-05	7.88237e-07	1.80831e-06	2.6587e-09	3.69898e-08	0.942701	0.942701	-9.12732e-08	1.8269e-08	5.90134e-07	1.21133e-06	-1.30334e-07	2.34359e-08	2.71276e-08	7.05318e-08
CGC.R	8.59677e-05	2.14366e-05	6.08793e-05	9.89289e-05	-8.61926e-09	3.68614e-08	0.81512	0.859181	-8.12987e-08	1.81587e-08	7.60841e-06	1.41299e-05	-9.69439e-08	2.34253e-08	3.51156e-05	5.95438e-05
CHG.L	6.13934e-06	2.33306e-05	0.792442	0.813296	1.80628e-07	3.59171e-08	4.97318e-07	1.49195e-06	8.86701e-08	2.36299e-08	0.000175613	0.000285371	3.83597e-08	2.75496e-08	0.163822	0.177474
CHG.R	-0.00010025	2.36567e-05	2.26946e-05	3.84822e-05	2.94193e-07	3.53415e-08	9.03354e-17	8.8077e-16	2.35459e-07	2.25208e-08	1.61958e-25	2.10545e-24	1.80955e-07	2.64784e-08	8.49611e-12	3.31348e-11
CST.L	-4.32405e-05	2.23215e-05	0.0527404	0.0623295	9.41667e-07	6.42935e-08	2.55884e-48	3.32649e-47	6.43331e-07	4.55679e-08	4.88585e-45	9.52741e-44	4.7813e-07	4.45005e-08	7.48344e-27	1.45927e-25
CST.R	-7.79601e-05	2.42323e-05	0.00129677	0.00194515	1.02919e-06	6.67864e-08	2.87223e-53	5.60085e-52	7.43025e-07	4.9641e-08	2.25695e-50	8.80209e-49	5.7511e-07	5.04452e-08	5.158e-30	2.01162e-28
EX.L	4.01034e-05	1.59472e-05	0.0119201	0.0149963	-9.72888e-08	2.65159e-08	0.000244077	0.000366115	-1.07778e-07	2.27109e-08	2.09319e-06	4.08172e-06	-9.52224e-08	2.48483e-08	0.000127422	0.000198779
EX.R	5.57388e-05	1.47201e-05	0.000153226	0.000239032	-1.10177e-07	2.58516e-08	2.03634e-05	4.41206e-05	-1.22219e-07	2.22928e-08	4.24642e-08	9.74179e-08	-1.0698e-07	2.41883e-08	9.79643e-06	2.01085e-05
FX	0.000415945	5.06742e-05	2.39469e-16	1.55655e-15	-5.3275e-07	1.38258e-07	0.000116912	0.000207253	-9.89201e-07	1.77596e-07	2.58156e-08	6.29256e-08	-1.31998e-06	2.06201e-07	1.57421e-10	5.11618e-10
FXST.L	0.000273689	2.19185e-05	1.23853e-35	4.83025e-34	2.04511e-07	4.6979e-08	1.3482e-05	3.09293e-05	-1.38161e-07	3.70055e-08	0.000189344	0.000295377	-3.63329e-07	4.17368e-08	3.41626e-18	3.33086e-17
FXST.R	0.000135298	2.11315e-05	1.56441e-10	3.81325e-10	1.8266e-07	4.5786e-08	6.64732e-05	0.00012345	-4.52604e-08	3.6625e-08	0.216556	0.234602	-2.26037e-07	4.17142e-08	6.0737e-08	1.39338e-07
GCC	0.000240655	2.15965e-05	9.58149e-29	1.86839e-27	5.24637e-08	3.34151e-08	0.116417	0.137583	-2.08339e-07	2.7564e-08	4.2612e-14	1.84652e-13	-3.24175e-07	3.17129e-08	1.8174e-24	2.36263e-23
ICP	-9.26982e-06	1.52084e-05	0.542188	0.604153	4.9263e-07	2.9254e-08	3.46978e-63	1.35321e-61	1.2603e-07	1.84144e-08	7.92331e-12	2.57508e-11	-8.59476e-08	2.52312e-08	0.000659555	0.00095269
PCR.L	4.59203e-05	1.65777e-05	0.00561137	0.00729478	-1.47606e-07	3.88198e-08	0.000143778	0.000233639	-1.29657e-07	3.20788e-08	5.3241e-05	9.02781e-05	-6.6285e-08	3.16006e-08	0.0359546	0.0438217
PCR.R	7.15269e-06	1.80023e-05	0.691136	0.731017	-1.80596e-07	4.31593e-08	2.87153e-05	5.89418e-05	-1.21087e-07	3.4931e-08	0.000528489	0.000763373	-4.34398e-08	3.50524e-08	0.215256	0.226891
PLIC.L	7.21824e-05	1.63985e-05	1.07986e-05	1.91429e-05	-2.44006e-08	3.08569e-08	0.429089	0.478128	-6.33651e-08	1.5012e-08	2.44344e-05	4.33155e-05	-4.9508e-08	2.06109e-08	0.0163137	0.0212078
PLIC.R	3.42775e-06	1.63242e-05	0.833686	0.833686	7.48995e-08	3.01805e-08	0.0130834	0.0182234	3.71488e-08	1.51739e-08	0.014366	0.0176336	2.8077e-08	2.00825e-08	0.162104	0.177474
PTR.L	0.000157349	2.20359e-05	9.64894e-13	2.89468e-12	6.43651e-08	4.0489e-08	0.11192	0.136402	-1.0971e-07	3.1538e-08	0.000505034	0.000757551	-1.79512e-07	3.46106e-08	2.16275e-07	4.68595e-07
PTR.R	0.000152098	2.14539e-05	1.39534e-12	3.88702e-12	1.81539e-07	3.91509e-08	3.55957e-06	9.25489e-06	-3.8498e-08	2.97825e-08	0.196152	0.218569	-1.36978e-07	3.29197e-08	3.18226e-05	5.64127e-05
RLIC.L	0.000142472	1.77792e-05	1.18324e-15	5.76828e-15	7.59991e-08	3.09292e-08	0.0140114	0.0188429	-7.03134e-08	2.04121e-08	0.000572909	0.00079798	-8.59117e-08	2.39128e-08	0.000328057	0.000492085
RLIC.R	-7.41631e-06	1.88194e-05	0.693529	0.731017	1.20186e-07	3.2614e-08	0.000229222	0.000357587	6.34373e-08	2.26434e-08	0.00509029	0.00661737	5.08267e-08	2.66951e-08	0.0569291	0.0672799
SCC	2.56433e-05	1.47017e-05	0.0811336	0.093065	7.50678e-08	3.60463e-08	0.0373065	0.0484984	7.78192e-09	2.01656e-08	0.699574	0.699574	-1.01245e-08	2.18704e-08	0.643418	0.66035
SCR.L	7.36844e-05	1.61637e-05	5.18222e-06	9.62411e-06	-2.2692e-07	3.09311e-08	2.28135e-13	1.48288e-12	-1.92529e-07	2.15056e-08	3.77882e-19	2.45623e-18	-1.31173e-07	2.28873e-08	1.01161e-08	2.81805e-08
SCR.R	4.56326e-05	1.60601e-05	0.00449722	0.00604799	-2.05533e-07	3.00529e-08	8.20706e-12	4.5725e-11	-1.65764e-07	2.11778e-08	5.23822e-15	2.55363e-14	-1.30578e-07	2.23489e-08	5.21661e-09	1.56498e-08
SFO.L	0.00022759	2.86417e-05	2.03703e-15	7.94443e-15	-2.56748e-07	5.77366e-08	8.76057e-06	2.13539e-05	-3.78349e-07	5.58226e-08	1.25577e-11	3.7673e-11	-4.61368e-07	6.41165e-08	6.43469e-13	2.78837e-12
SFO.R	0.000234043	2.74777e-05	1.75575e-17	1.36949e-16	-2.40937e-07	4.98578e-08	1.35868e-06	3.7849e-06	-3.46536e-07	4.37913e-08	2.63775e-15	1.46961e-14	-3.97282e-07	4.96633e-08	1.3182e-15	7.34427e-15
SLF.L	0.000115075	1.71583e-05	2.05032e-11	5.33082e-11	-9.39995e-08	2.44645e-08	0.000122278	0.000207341	-1.35974e-07	1.93876e-08	2.40102e-12	8.5127e-12	-1.01532e-07	2.38134e-08	2.0207e-05	3.75273e-05
SLF.R	7.9691e-05	1.70587e-05	3.01044e-06	6.17931e-06	-1.08273e-07	2.61373e-08	3.45021e-05	6.72791e-05	-1.25412e-07	2.07832e-08	1.62499e-09	4.22497e-09	-9.7912e-08	2.45499e-08	6.67945e-05	0.000108541
SS.L	0.000196307	2.06874e-05	2.60994e-21	3.39292e-20	2.21396e-07	3.55182e-08	4.6602e-10	2.27185e-09	-2.8059e-08	2.50834e-08	0.263313	0.277547	-1.231e-07	2.88215e-08	1.95407e-05	3.75273e-05
SS.R	9.5484e-05	1.99523e-05	1.71809e-06	3.72252e-06	2.80254e-07	3.55554e-08	3.38442e-15	2.63985e-14	8.38413e-08	2.60451e-08	0.0012881	0.00173227	-5.79958e-09	2.95637e-08	0.844477	0.844477
TAP.L	0.000101872	4.31808e-05	0.018325	0.0223336	-3.56254e-08	1.00745e-07	0.723628	0.78393	-1.27811e-07	8.42786e-08	0.1294	0.14843	-1.29083e-07	8.65039e-08	0.135657	0.155607
TAP.R	0.000134868	4.31592e-05	0.00178146	0.00257321	-1.68613e-08	9.22573e-08	0.854985	0.877485	-1.62555e-07	8.45865e-08	0.0546509	0.0645874	-2.298e-07	9.07605e-08	0.0113513	0.0152655
UN.L	7.58471e-05	2.56914e-05	0.0031589	0.0043999	2.32862e-07	3.83956e-08	1.34526e-09	5.82946e-09	5.91319e-08	2.41786e-08	0.0144686	0.0176336	-6.47154e-08	3.08526e-08	0.0359563	0.0438217
UN.R	0.000113526	2.47375e-05	4.47923e-06	8.73451e-06	1.94088e-07	3.4513e-08	1.89541e-08	6.72008e-08	2.37438e-08	2.16478e-08	0.272734	0.279911	-8.72068e-08	2.90371e-08	0.0026742	0.00372478

[truncated: 8 more sheets: Table S11, Table S12, Table S13, Table S14, Figure S1, Figure S2, Figure S3, Figure S4]
